# Supplementary material for: The influence of childhood socioeconomic status on Chinese female university students’ fertility intentions: the chain mediating effect of parental emotional warmth and subjective well-being
Source: Front Psychol. 2025 Aug 20;16:1620780. doi: 10.3389/fpsyg.2025.1620780 (PMC12406749; doi:10.3389/fpsyg.2025.1620780)
Supplement: Supplementary file 1 [file Supplementary_file_1.xls]

## Sheet: Sheet1
Age	Grade	C1	C2	C3	C4	F1	F2	F3	F4	F5	F6	F7	M1	M2	M3	M4	M5	M6	M7	S1	S2	S3	S4	S5	S6	S7	S8	S9	I1	I2
20	3	3	5	4	6	3	3	4	4	3	3	3	4	3	4	4	3	3	3	6	7	6	5	6	6	6	5	4.4	4	4
19	2	1	2	1	1	2	2	2	1	1	2	1	2	2	2	1	1	2	2	4	4	3	4	4	4	3	3	3.3	3	4
20	3	2	2	1	1	1	1	1	2	2	2	2	2	3	1	1	1	3	2	1	2	1	2	3	3	2	1	2.2	2	2
18	2	5	4	7	1	1	4	1	4	4	1	1	4	4	1	1	4	1	4	6	1	1	6	7	7	1	6	7.7	1	1
18	1	7	6	5	6	1	1	2	2	1	2	3	3	2		3	3	2	3	5	4	3	4	4	3	4	4	4.4	5	4
18	1	3	5	4	3	3	2	3	2	2	2	3	4	2	3	2	2	4	4	5	5	4	4	4	5	4	5	4.4	2	2
19	2	3	5	3	2	1	2	1	2	2	1	1	1	1	2	2	1	2	1	2	3	2	3	3	2	1	1	2.2	3	2
19	2	1	2	1	2	2	2	2	3	3	2	3	4	3	3	2	3	2	4	3	3	4	4	3	3	4	3	3.3	2	1
18	1	7	6	5	6	4	3	4	4	4	2	4	3	4	3	1	2	3	4	4	5	6	6	7	6	6	6	6.6	2	1
18	1	3	2	3	4	3	2	2	2	3	2	3	3	3	3	3	3	3	4	5	4	5	4	4	5	4	4	4.4	4	3
19	2	3	2	3	4	3	2	2	3	2	2	3	3	3	2	3	2	2	2	5	6	4	4	4	5	5	5	5.5	3	3
19	2	3	6	5	5	4	3	4	2	4	1	2	3	4	3	4	3	4	3	4	5	5	4	4	4	4	5	6.6	3	3
18	1	7	4	7	6	2	3	3	1	2	1	4	2	4	1	3	2	3	2	7	7	2	3	4	7	2	3	7.7	5	5
19	2		3	3	5	3	3	2	3	2	3	4	3	4	3	4	1	3	2	4	3	5	5	3	3	5	3	5.5	2	2
18	1	3	2	2	1	2	4	3	2	1	2	3	2	1	2	4	3	4	2	5	5	3	4	5	5	4	4	4.4	2	2
18	1	6	6	6	6	2	3	3	3	3	3	2	3	2	2	3	4	2	2	4	4	4	5	4	4	5	7	3.3	3	2
19	1	3	4	5	6	4	4	3	3	3	4	4	4	3	2	4	4	4	4	4	4	5	4	4	4	3	5	5.5	2	3
19	2	3	4	5	4	2	4	3	4	3	2	4	3	3	1	3	4	4	2	1	1	5	2	2	1	2	5	5.5	3	3
20	3	5	6	5	5	4	4	4	4	3	4	4	2	3	2	4	3	3	3	4	4	4	4	4	4	5	7	7.7	4	3
20	3	1	2	1	3	2	3	1	2	1	2	3	2	2	3	2	1	2	3	5	4	5	4	5	5	5	6	5.5	1	2
20	2	1	2	3	2	2	1	2	2	1	2	2	1	1	4	1	3	2	2	4	4	5	1	5	4	5	5	3.3	1	1
19	2	1	3	1	2	3	1	3	2	3	2	1	2	1	3	2	1	2	2	5	5	5	5	4	4	5	6	3.3	5	2
17	1	5	1	7	1	1	4	1	4	4	1	1	4	4	1	1	4	1	4	6	1	1	6	7	7	1	6	7.7	1	1
19	2	1	2	3	2	2	1	2	2	1	2	2	1	1	4	1	3	2	2	4	4	5	1	5	4	5	5	3.3	1	1
18	1	1		3	1	2	1	3	2	1	1	3	1	1	4	2	1	2	1	4	2	1	2	1	1	2	1	1.1	1	1
21	3	3	3	2	1	2	2	1	1	1	2	2	2	2	2	1	2	1	2	4	4	3	4	4	4	5	4	3.3	1	1
19	2	3	2	3	4	1	3	2	3	2	3	3	2	3	2	3	2	1	3	5	4	5	2	1	5	4	4	1.1	1	1
19	2	3	1	1	1	1	4	1	4	2	4	4	1	3	3	3	1	4	3	7	4	4	4	2	4	2	1	1.1	1	1
19	2	2	3	1	4	3	4	2	2	2	3	3	2	2	1	2	1	1	2	7	4	1	5	1	5	4	5	1.1	1	1
19	1	3	1	2	5	2	3	3	1	2	1	4	2	4	1	3	2	3	2	6	1	5	5	1	5	5	1	1.1	1	1
20	2	1	4	1	5	3	3	2	3	2	3	4	3	4	3	4	1	3	2	1	5	6	1	1	5	2	5	6.6	1	1
18	1	4	3	5	5	2	4	3	2	1	2	3	2	1	2	4	3	4	2	5	4	4	4	5	4	4	5	5.5	1	2
19	2	3	3	5	5	2	4	4	4	4	4	4	4	4	3	3	4	4	4	5	4	4	5	4	4	4	3	6.6	3	2
19	1	2	1	2	3	2	1	1	1	1	1	2	3	1	1	1	1	3	3	4	1	1	5	2	2	1	2	4.4	4	3
19	2	3	1	1	1	2	1	2	1	2	1	1	4	3	3	3	4	1	3	7	4	4	4	2	4	2	1	1.1	1	1
18	1	4	7	4	6	3	2	2	2	3	3	1	3	2	2	2	1	1	1	5	4	4	6	4	4	5	6	4.4	5	4
20	3	2	3	1	4	3	4	2	2	2	3	3	3	3	1	1	2	1	3	7	4	1	5	1	5	4	5	1.1	1	1
19	1	3	2	3	4	2	3	2	3	2	3	1	2	3	2	3	2	1	3	5	4	5	2	1	5	4	4	1.1	1	1
18	1	3	1	1	1	1	2	1	1	2	1	2	1	3	3	3	4	1	3	7	2	4	1	2	4	2	1	1.1	1	1
18	1	2	3	1	4	3	4	2	2	2	3	3	3	3	3	3	2	1	2	7	4	1	5	1	5	4	5	1.1	1	1
19	2		5	6	5	3		4	3	3	3	3	1	1	2	2	1	2	1	2	2		2	3	1	2	3	1.1	1	1
19	2		5	7	6	2			2	3	2	1	2	1	2	2	1	2	2	3	4		3	3	4	2	4	3.3	1	1
19	2	2	1	1	1		3	3	1	2		4	4	4	4		4	4	4	7	7	6	6	4	4	4	5	4.4	5	4
19	2	1	3		2	2	2		2	3	2	3	2		2	4	3	4	2	5	4	4	5	4	4	5	4	4.4	5	2
18	1	1	4	4		4	4	4		4	4	3	3	2		2	4	4	3	5	5	4	4	6	4	6	6	4.4	4	5
20	3		1	3	3		1	2	1	1	2	3		1	1	1	1	2	2	3	2	1	3	3	4	2	4	4.4	2	1
20	3		6	7	6	1		1	1	1	1	1	2		2	2	2	2	3	3	4	3	2	1	3	4	4	5.5	2	1
20	3		3	3	4	1	2		2	2	1	1	3	3		3	3	2	2	3	3	4	4	3	3	4	3	4.4	1	2
19	2	5		6	6	3	1	3		1	3	3	4	3	3		3	2	3	5	4	1	2	4	5	3	7	5.5	2	2
20	2	3		2	3	2	3	4	3		4	4	4	2	4	4		4	3	5	6	5	6	4	5	4	5	5.5	4	2
20	3	5		5	5	2	3	3	2	2		2	4	4	3	3	3		4	5	6	7	4	5	6	5	4	5.5	4	3
20	3	3	3		2	3	3	2	4	4	4			4	4	4	4	4		5	6	5	4	4	6	5	6	6.6	4	3
19	2	5	4		6	2	3	2	4	3	4	4	4		4	4	4	4	4	7	5	7	5	4	4	5	7	6.6	4	4
20	3	2	3		1	2	2	2	2	4	3	3	4	4		4	4	4	4	6	6	7	5		5	6	5	5.5	5	4
19	2	1	2	1		2	2	4	2	2	4	4	4	4	4		4	4	4	7	6		7	7	6	7	6	5.5	5	4
20	3	5		5	5	2	3	3	2	2		2	3	2	4	2	4	4	3	6	1	1		7	7	1	6	7.7	4	3
20	3	3	3		2	3	3	2	4	4	4		4	3		3	3	2	4	5	5	4	4	6	4		6	4.4	4	3
19	2	5	4		6	2	3	2	2	3	2	2	2	3	4		3	4	4	5	5	6	5	5	6	5	4	4.4	4	4
20	3	2	3		1	2	2	3	3	4	2	3	4	4	4		4	4	4	6	6	7	5		5	6	5	5.5	5	4
19	2	1	2	1		4	4	4	4	3	4	4	4	4		4	4	4	4		7	6	6	7	5		5	5.5	5	4
20	3	3	4	2	5	2	1	2	1	2	1	1	2	2	2	2	1	1	2	6	1	5	5	1	5	5	1	1.1	1	1
19	2	1	4	1	5	2	1	1	3	1	1	2	4	1	4	4	1	4	1	1	5	6	1	1	5	2	5	6.6	1	1
20	2	4	5	5	5	4	3	4	4	4	4	4	4	4	4	4	4	4	4	5	5	4	5	5	5	4	4	5.5	5	4
18	1	5	6	5	6	4	4	4	3	2	3	3	3	3	4	3	4	3	3	7	7	6	7	5	5	3	4	5.5	5	4
19	2	4	3	3	4	3	3	3	1	2	1	4	2	4	1	3	2	3	2	6	6	4	4	4	4	4	5	4.4	4	5
19	2	1	1	2	1	1	2	1	2	3	2	3	2	3	1	2	3	2	1	3	3	3	3	4	4	5	4	4.4	4	3
19	2	4	5	6	5	4	4	3	2	3	4	4	4	4	4	4	4	4		7	7	7	7	1	1	5	2	2.2	1	2
19	2	1	1	5	1	2	1	1	1	3	2	2	4	1	1	1	3	2	2	3	3	3	3	4	4	4	4	4.4	4	5
20	3	4	5	5	4	4	4	1	4	2	4	4	1	3	3	3	1	4	3	2	5	5	6	4	4	5	4	4.4	4	4
18	1	5	6	3	4	3	4	2	2	2	3	3	2	1	1	1	2	1	1	3	4	4	4	4	4	5	5	5.5	4	5
19	2	1	2	1	2	2	3	3	1	2	1	4	2	4	1	3	2	3	2	2	3	3	3	5	5	5	5	5.5	5	4
19	2	5	3	3	3	3	3	2	3	2	3	4	3	4	3	4	1	3	2		4	4	5	5	5	3	4	5.5	3	2
19	2	3	2	1	3	2	4	3	2	1	2	3	2	1	2	4	3	4	2	4	3	4	3	4	3	4	4	3.3	3	2
17	1	6	6	6	1	4	2	3	3	3	2	4	3	3	4	4	3	1	1	6	7	1	5	5	6	1	6	6.6	1	1
18	1	3		3	4	2	3	3	3	3	2	3	2	3	1	2	2	1	1	5	4	6	5	4	6	5	6	4.4	4	4
18	2	4	4	2	4	2	3	2	2	2	2	3	4	2	2	3	3	4	3	5	6	6	6	5	5	4	5	4.4	4	2
18	1	7	4	6	6	4	4	4	4	2	4	4	2	4	4	3	3	3	3	6	5	6	6	7	6	5	7	6.6	2	2
19	1	1	2	1	3	2	3	1	2	1	2	3	2	2	3	2	1	2	3	3	4	3	2	1	3	4	4	5.5	1	2
19	2	1	2	3	2	2	1	2	2	1	2	2	1	1	3	1	3	2	2	4		3	4	5	3	3	5	3.3	2	1
19	2	1	3	1	2	2	1	3	2	3	2	1	2	1	2	2	1	2	2	3	4	2	3	3	4	2	4	3.3	5	2
20	3	1	2	3	4	2	2	3	2	1	1	3	2	3	3	2	4	2	3	4	2	4	2	3	1	2	3	1.1	2	1
18	1	2	1	1	2	1	1	1	2	1	1	1	2	2	1	1	1	1	1	4	3	4	2	4	4	4	3	3.3	5	4
18	1	5	3	4	3	3	1	1	1	1	1	1	4	1	1	1	1	1	2	1	2	3	2	1	3	2	1	5.5	2	1
20	3	5	3	5	5	1	3	2	3	1	3	1	3	3	2	2	1	3	3	1	3	1	3	3	1	3	3	3.3	1	1
18	1	3	3	3	2	2	1	3	2	3	3	4	4	4	4	4	4	4	4	6	4	4	5	6	5	4	5	4.4	3	1
19	3	2	2	3	1	4	4	4	3	4	4	4	4	4	4	4	4	4	4	4	4	4	4	4	4	6	6	6.6	3	3
19	2	3	3	4	4	3	2	3	3	3	2	3	3	2	3	3	3	2	3	5	5	5	4	5	4	5	4	5.5	3	3
20	3	5	5	4	4	3	2	3	2	3	3	2	1	2	3	2	3	3	2	4	6	4	5	6	5	4	6	4.4	1	2
18	2	1	1	1	2	3	1	4	3	4	2	4	2	1	3	3	4	2	4	6	7	5	5	6	5	5	4	4.4	2	2
19	2	7	7	4	7	4	3	4	4	3	3	4	3	4	3	3	4	4	4	6	5	6	6	5	5	6	6	6.6	3	3
20	3	5	3	3	3	1	1	2	1	1	1	1	2	2	2	1	1	1	2	3	3	2	2	1	2	2	3	3.3	4	3
19	1	4	2	2	2	1	2	1	1	1	2	2	1	2	1	2	2	1	2	2	3	2	4	4	2	4	4	3.3	2	2
18	1	5	4	5	4	3	2	1	3	2	3	3	3	2	1	3	2	3	3	6	7	6	4	5	5	5	5	5.5	1	3
20	3	1	5		5	2	1	2	3	2	2	3	2	1	1	3	2	3	3	5	4	5	5	5	6	4	4	5.5	3	2
19	2	5	2	2	2	3	2	1	3	2	3	3	3	2	1	3	2	3	3	5	4	5	4	5	4	5	5	6.6	2	2
20	3	4	4	4	5	3	2	3	3	2	1	2	2	2	3	2	1	1	1	3	4	3	3	4	3	2	2	3.3	3	1
21	3	5	2	2	2	3	3	3	2	3	3	2	3	3	3	2	3	3	2	5	5	4	5	4	4	4	4	4.4	2	2
19	2	6	5	5	6	2	2	2	3	2	2	3	2	2	2	3	2	2	3	5	4	4	4	4	4	3	3	4.4	4	1
18	1	3	5	5	5	3	3	4	4	4	4	4	3	4	2	4	3	4	2	6	6	5	5	6	5	5	6	6.6	2	2
19	2	5	2	2	2	1	2	2	2	1	2	2	1	2	2	3	2	1	3	4	3	4	4	2	3	3	2	2.2	1	3
19	2	5	2	1	2	2	1	3	2	2	2	2	2	1	1	2	2	2	2	4	4	1	4	2	3	4	1	3.3	1	1
20	3	6	5	6	5	3	3	3	4	2	2	2	3	2	4	3	3	4	2	6	6		6	6	6	5	5	6.6	3	4
18	2	4	2	2	2	2	3	1	2	1	2	3	2	2	3	2	1	2	3	3	4	3	2	1	3	4	4	5.5	1	2
18	1	4	4	4	4		1	2	2	1	2	2	1	1	2	1	3	2	2	4	4	3	4	5	3	3	5	3.3	2	1
21	3	4	4	5	5	2	1	3	2	3	2	1	2	1	2	2	1	2	2	3	4	2	3	3	4	2	4	3.3	5	2
19	2	3	4	1	4	2	2	3	1	1	1	3	2	3	3	2	4	1	3	4	2	4	2	3	1	2	3	1.1	1	1
18	2	5	4	5	4	1	1	2	3	2	3	1	3	2	1	1	3	1	3	3	3	3	4	3	3	4	4	4.4	5	2
18	1	7	7	7	6	4	4	4	3	4	3	4	4	3	4	4	4	4	4	5	5	5	6	5	5	7	6	7.7	2	2
18	2	4	6	5	3	4	3	3	1	2	1	4	2	4	1	3	2	3	2	3	3	6	7	4	3	6	7	4.4	5	5
18	1	5	7	7	5	4	2	4	4	6	4	4	4	3	1	4	2	4	3	7	6	7	6	4	7	3	5	4.4	5	5
19	1	5	7	5	5	4	4	4	4	4	1	1	1	1	2	1	2	1	2	7	7	7	7	7	7	4	7	4.4	2	4
18	1	2	2	2	1	2	2	1	2	1	2	2	2	2	3	2	3	2	2	4	3	3	4	3	2	3	3	2.2	3	4
18	1	4	5	6	5	3	3	3	4	3	3	4	4	3	3	4	3	3	4	5	5	6	6	6	5	6	5	6.6	1	4
18	1	1	2	3	2		1	3	2	1	2	3	2	2	2	1	1	2	2	6	4	4	4	4	4	4	4	4.4	3	3
19	2	3	1	1	2	2	1	2	1	1	2	3	1	3	3	3	3	3	3	2	3	2	1	2	2	3	4	4.4	1	1
18	1	2	2	2	3	3	2	2	2	3	2	2	2	2	3	2	3	2	1	6	5	2	4	6	6	1	6	6.6	1	1
18	2	4	4	5	5	4	2	3	3	2	4	2	3	4	3	2	2	4	3	5	7	7	5	5	5	7	5	5.5	3	3
20	3	3	3	5	5	4	4	4	4	4	4	4	1	2	2	4	3	4	4	6	6	6	5	6	6	7	6	6.6	3	4
20	3	2	3	3	2	4	4	4	2	4	2	3	4	2	2	3	3	4	3	5	4	4	3	3	3	4	4	5.5	3	3
20	3	4	5	5	6	4	3	3	3	3	3	4	4	2	4	2	3	3	3	6	5	6	7	6	5	6	6	6.6	2	2
18	1	4	5	4	5	2	2	3	3	2	2	3	2	4	2	2	3	3	2	7	7	7	6	7	7	7	6	7.7	4	3
18	1	3	2	3	2	2	1	1	1	1	1	3	3	2	2	3	2	3	2	2	1	2	2	1	2	1	1	1.1	2	5
18	1	7	1	3	1	1	1	4	4	1	1	4	3	4	3	1	4	1	4	1	7	7	1	1	2	7	1	7.7	1	1
19	2	2	4	2	4	2	2	2	3	3	2	4	3	3	2	3	4	3	4	3	5	5	3	4	4	4	4	4.4	5	4
19	2	4	4	2	3	2	3	2	2	3	2	4	4	3	2	4	3	4	4	5	6	5	5	4	6	5	4	5.5	1	3
19	2	4	4	3	5	2	2	3	2	2	2	3	2	2	3	4	2	3	4	4	4	4	3	4	4	5	4	4.4	3	5
20	2	5	5	4	4	3		2	3	3	2	4	3	3	2	3	3	2	4	6	5	5	4	5	6	5	6	5.5	2	2
20	3	4	4	3	5	3	3	2	3	2	3	3	3	3	2	3	2	3	3	5	7	5	7	7	6	5	6	6.6	3	5
18	1	1	2	1	3	2	3	1	2	1	2	3	2	2	1	2	1	2	3	3	4	3	2	1	3	4	4	5.5	1	2
20	3	3	2	2	3	3	2	4	2	2	2	3	2	2	4	2	2	2	3	6	6	4	6	5	6	5	4	5.5	2	2
19	2	3	2	3	4	2	2	2	2	3	3	3	2	2	2	2	3	3	3	5	5	5	4	5	5	4	3	5.5	3	3
19	2	3	3	2	2	2	3	2	2	1	2	2	2	3	2	1	2	2	2	6	6	4	4	6	5	6	4	4.4	5	2
18	1	3	3	4	4	2	3	2	3	2	3	2	2	3	4	3	3	3	4	5	4	4	5	4	6	5	5	5.5	3	2
19	2	5	3	3	3	4	3	4	4	4	4	4	4	4	4	4	4	4	4	6	6	6	6	7	7	7	6	7.7	3	5
19	2	4	2	2	2	4	2	2	4	4	3	4	3	4	2	2	3	4	4	6	5	4	6	5	5	4	5	6.6	5	4
18	2	5	4	5	5	2	3	2	3	2	3	2	2	1	2	2	3	1	1	3	4	4	4	4	4	4	5	4.4	5	3
18	1	1	5	5	5	2	3	3	3	2	2	3	3	3	4	2	4	4	3	7	6	7	6	7	6	7	5	6.6	3	4
19	2	5	2	2	2	2	3	3	2	2	2	3	2	3	3	2	2	2	3	5	4	5	4	5	5	4	4	5.5	5	4
19	2	5	4	5	4	4	4	4	4	4	3	4	4	4	4	3	4	4	3	7	7	7	7	6	7	6	7	7.7	4	3
20	3	5	7	2	7	2	4	2	3	4	2	3	4	3	4	3	4	3	4	6	7	7	5	6	7	6	5	5.5	5	5
18	2	5	5		6	4	3		3	4	4	4	2	3	4		3	4	4	3	4	3	2	4		5	5		5	4
20	3		2	2	2		2	3	1		1	3	2	2	1	2	1	2	2	4	2	4	2	3	1		3	1.1	1
20	2	6	5	7		3	3	2	3	3	3	2		4	3	4	4	3	4	6	6	6		5	5	3	4	5.5	5	2
20	3	4		1	1	2	1	2	2	1		2	1	1	2	1	3	2	2	3	4	2	3		4	2	4	3.3		1
20	1	5	6	7		2	3	3	1	2	1	4		1	2	4	3	4	2	4	4	3	4	5	5	5		5.5	4	3
17	2	4	7	6	7		3	2	3	2	3	4	4		4	4		4	4	6	6	6	6	6	6	6	1		4	4
20	2	4	5		5	2	1	3	2		2		1	3	2	1	2	4		4	4	3	4	4	4	5			3	3
18	3		2	3	4	2	1	2	2		2	2	1	1	4	2	1	2	1	3	3	3	2	3	2	2	3	3.3	1
19	2	4	7			3	2	2		3	2	3	3	4		4	1	3	2	4	4	3	4	5	5	5	5	5.5	4	4
20	3			2	4	2		2	2	1	2	2	1	1	3	1	3	2	2	5	6		5	1	1	5	2	2.2	1	2
18	1	5			3	3	3		4	4	3	4	2		1	3	2	3	2	1	1	5	5	5	5	5	5	5.5	4	3
18	1	4		5	6	4	3		3	4	4	4	2		1	3	2	3	2	3	4	3	2	4	4	5	5	5.5	3	3
20	3	5	5	6	6		4	3	2	1		3	3	3	3		4	3	4	6	6	6	4	5	5	3	4	5.5	4	5
19	2	3	3	4	4		3	2	3	2		4	4	4	3		4	4	4	5	5	6	5	5	6	5	4	4.4	4	5
17	1	1	2	3		4	4	4		4	4	4	4	3		3	3	2	4	5	4	4	4	5	5	4	5	5.5	5	4
19	2	5	5	6	6	2	3	1	2	1	2	3	2	2	3	2	1	2	3	3	4	3	2	1	3	4	4	5.5	1	2
19	3	3	5	5	5	2	1	2	2	1	2	2	1	1	3	1	3	1	2	4	4	3	4	1	3	1	5	3.3	1	1
19	2	5	2	2	2	2	1	3	2		2	1	2	1	3	2	1	2	2	3	4	2	3	3	4	2	4	3.3	5	2
19	2	5	1	2	1	2	2	1	2	1	1	3	2	3	1	2	4	2	3	4	2	4	2	3	1	2	3	1.1	1	1
19	2	6	5	6	5	2	4	3	2	4	4	3	4	4	4	4	4	4	4	5	6	6	5	5	5	5	6	6.6	5	4
18	1	4	2	2	2	4	4	4	3	4	3	3	4	4	4	4	4	4	4	5	5	7	7	6	6	6	6	6.6	5	3
19	2	3	4	4	3	4	4	3	4	4	4	4	3	4	3	4	4	4	3	6	7	6	5	5	6	7	6	5.5	1	4
19	2	5	4	5	5	3	3	3	3	4	4	4	4	4	4	4	4	4	4	6	4	6	5	5	6	6	6	6.6	5	4
20	3	3	4	4	3	1	1	2	1	2	1	1	1	2	1	1	1	1	2	1	2	1	2	1	1	1	2	1.1	4	3
19	2	4	5	5	5	1	3	3	3		3	3	3	2	2	1	3	3	3	2	4	4	4	1	1	4	4	4.4	1	1
17	1	4	4	5	5	3	4	3	4	3	2	2	3	3	3	4	3	4	3	3	3	3	1	2	3	2	2	2.2	2	2
20	3	3	3	4	4	2	1	2	2	2	2	3	2	1	2	2	2	2	3	3	4	5	2	2	3	4	4	4.4	3	2
18	1	4	4	5	5	3	4	3	4	4		2	4	4	4	4	4	4	4	6	6	5	5	5	4	5	6	6.6	3	2
18	1	2	2	6	2	2	2	3	1	2	2	3	2	2	3	1	2	2	3	4	5	5	4	3	5	4	5	4.4	4	3
20	3	3	4	3	4	2	4	4	2	2	4	3	2	2	2	3	3	4	2	6	6	5	5	5	6	5	4	5.5	2	2
17	1	3	3	2	2	2	1	1	1	1	1	3	4	3	2	1	2	1	2	4	4	5	6	6	6	4	4	4.4	4	3
19	2	2	2	1	2	1	2	2	1	1	1	2	1	2	2	1	2	3	2	1	4	3	1	3	1	3	3	1.1	1	1
19	2	3	2	3	1	2	1	1	2	1	2	1	1	1	1	2	1	1	1	4	3	3	1	3	3	2	3	1.1	1	1
19	2	4	5	4	4	2	4	4	3	2	4	2	4	4	2	3	2	3	2	5	4	6	5	5	5	5	5	6.6	3	2
19	2	3	3	5	5	4	3	3	1	2	1	4		4	1	3	2	3	2	5	6	4	6	4	4	5	5	6.6	4	3
20	3	1	2	1	1	2	1	3	1	1	3	3	1	2	3	1	1	2	3	2	2	2	1	1	1	1	1	2.2	3	3
18	1	2	1	1	1	3	3	2	3	2	3	1	1	1	1	2	1	2	1	3	4	3	2	2	2	3	3	3.3	1	2
19	2	4	3	3	4	2	2	1	2	3	3	2	4	2	1	3	2	3	3	5	4	3	4	4	3	4	4	4.4	2	2
17	1	4	5	4	4	3	3	1	3	4	1	1	2	1	2	1	1	1	2	6	6	1	6	1	2	2	1	6.6	1	1
20	3	2	2	2	4	2	2	2	3	2	2	3	3	2	2	3	2	3	2	5	4	5	4	5	4	4	4	4.4	4	5
19	1	3	4	5	5	2	2	3	3	3	3	3	3	2	4	4	2	4	2	7	6	6	5	6	7	6	6	6.6	2	2
18	1	5	6	6	6	3	4	3	4	3	3	4	4	4	4	4	4	4	4	5	5	6	6	5	6	5	6	6.6	5	4
19	2	5	5	4	4	4	4	3	3	4	4	4	3	4	3	3	4	4	4	7	7	7	7	7	7	3	7	2.2	4	3
18	1	2	2	3	4	3	2	2	2	3	3	3	2	2	3	4	4	2	3	4	5	6	6	5	6	6	4	5.5	4	3
18	1	3	3	3	5	3	1	1	2	1	2	2	3	3	3	2	2	3	4	3	3	4	3	3	5	4	4	3.3	3	3
18	1	3	4	7	3	2	2	1	1	3	3	1	3	2	2	2	3	2	2	5	4	4	5	4	4	5	4	4.4	2	2
19	2	2	2	2	3	3	2	3	3	3	3	3	2	3	2	3	4	4	2	4	6	6	4	6	4	4	4	5.5	2	2
19	2	4	4	4	4	1	1	3	1	1	1	3	2	2	3	3	2	4	3	2	4	2	3	3	3	5	4	3.3	3	3
19	2	2	3	3	2	1	3	3	1	3	1	3	2	3	4	2	3	3	3	4	6	4	4	5	4	6	5	4.4	2	5
18	1	2	2	1	2	1	1	2	2	2	1	2	2	3	2	3	3	1	2	3	3	4	2	2	4	3	4	3.3	2	2
19	2	4	4	5	6	1	2	2	1	1	2	1	2	1	1	2	1	1	1	1	2	1	2	2	1	1	2	1.1	1	1
18	1	2	3	4	3	1	1	2	1	3	1	2	3	2	4	2	2	2	3	6	5	6	6	5	5	6	5	6.6	1	3
20	3	3	4	5	5	3	4	3	3	4	3	1	1	1	1	1	1	1	2	7	5	5	5	6	6	5	1	6.6	1	1
20	3	1	2	1	3	2	3	1	2	1	2	3	2	2	3	2	1	2	3	3	4	3	2	1	3	4	4	5.5	1	2
21	3	1	2	3	2	2	1	1	2	1	2	2	1	1	3	1	3	2	2	4	4	3	4	1	3	1	5	3.3	1	1
18	1	1	3	1	2	2	1	3	2	3	2	1	2	1	2	2	1	2	2	3	4	2	3	3	4	2	4	3.3	5	2
19	2	1	2	3	4	2	2	3	2	1	1	3	2	3	2	1	4	2	3	4	2	4	2	3	1	2	3	1.1	1	1
18	1	1	6	1	1	1	1	1	3	4	4	1	4	1	3	4	4	1	4	7	7	6	7	6	6	7	1	5.5	1	1
18	2	7	6	7	6	3	4	2	3	4	3	4	3	3	4	3	3	3	4	7	5	6	5	6	6	6	5	6.6	5	5
20	2	5	5	4	5	4	2	2	3	4	4	2	4	2	4	4	2	4	3	5	6	5	6	5	6	5	6	6.6	4	5
20	3	2	3	1	3	1	1	2	1	2	1	1	1	1	2	3	2	1	2	3	4	3	4	3	4	3	3	4.4	4	3
17	1	4	4	5	5	3	4	3	3	4	4	4	3	4	3	3	3	4	4	7	6	6	7	6	6	5	5	6.6	2	5
18	1	5	4	4	6	3	3	3	1	2	1	4	2	4	1	3	2	3	2	5	6	5	6	5	7	6	7	6.6	4	4
19	2	3	3	4	5	1	2	1	2	1	2	1	2	2	2	1	3	1	3	2	2	2	2	2	1	1	1	1.1	4	5
20	3	1	2	3	1	3	3	3	3	1	3	3	3	3	3	4	4	4	4	5	6	5	6	7	7	5	6	6.6	1	1
18	1	4	5	7	5	3	3	3	3	4	4	3	2	3	3	4	3	4	4	7	5	5	5	6	7	6	6	6.6	4	3
19	2	3	3	2	2	1	1	2	1	2	1	1	2	3	3	3	4	3	3	4	4	3	3	4	4	4	3	4.4	4	4
21	3	3	4	4	3	2	2	3	3	3	2	3	2	2	4	3	3	4	4	5	5	4	4	5	5	5	4	4.4	2	3
18	2	5	4	5	4	4	3	4	4	4	4	3	2	3	4	3	3	4	4	6	5	6	5	6	5	6	6	6.6	2	2
20	3	1	1	3	1	2	2	1	1	2	2	2	1	3	2	1	2	4	4	3	2	3	2	3	2	3	3	3.3	4	4
19	2	1	1	2	1	2	2	3	3	2	2	1	1	4	1	2	2	2	2	4	4	3	4	2	1	3	1	4.4	1	1
19	2	2	1	2	2	1	3	2	1	2	2	2	2	3	3	4	3	4	4	3	4	3	2	2	2	2	3	3.3	2	4
19	3	2	2	3	1	1	3	2	2	3	2	2	2	3	4	3	3	3	3	3	3	1	3	3	3	1	3	3.3	1	1
19	3	4	5	6	6	4	4	4	2	4	2	2	4	4	2	3	2	2	2	6	6	6	6	7	6	7	6	7.7	1	5
20	3	3	2	3	3	3	2	2	3	1	1	2	2	2	2	1	3	2	1	5	4	4	4	3	4	4	4	4.4	4	4
19	2	5	5	6	6	3	2	4	4	4	2	4	2	2	3	2	3	2	2	6	6	5	6	5	6	5	5	6.6	3	3
19	2	3	2	3	4	1	2	1	2	2	2	2	2	3	3	1	3	2	2	3	4	4	3	3	4	4	4	4.4	5	4
18	1	2	3	2	3	2	1	2	2	1	2	2	2	3	1	3	2	2	1	4	4	3	4	4	3	4	3	3.3	2	1
19	2	5	4	4	5	4	4	3	3	3	3	4	3	4	4	3	3	3	3	5	6	5	5	5	6	5	6	6.6	2	5
19	2	5	5	5	6	4	3	3	1	2	1	4	2	4	1	3	2	3	2	5	6	6	5	6	7	6	5	7.7	4	3
19	2	6	6	5	6	3	3	4	3	4	4	4	3	3	3	4	3	4	3	7	6	5	6	7	5	6	6	6.6	5	4
18	2	5	5	6	6	4	4	4	4	4	3	4	4	4	4	4	4	4	3	7	7	7	5	5	5	7	6	6.6	4	4
18	1	2	3	3	4	2	3	3	1	2	1	4	2	4	1	3	2	3	2	5	5	4	5	5	4	5	4	5.5	2	4
17	1	3	3	7	2	2	1	3	3	2	2	3	1	2	3	1	3	2	2	2	3	3	2	2	2	3	3	2.2	2	2
18	1	1	2	3	2	2	1	2	2	1	2	2	1	1	3	1	3	2	2	4	4	3	4	5	3	3	5	3.3	2	1
20	3	3	3	3	5	4	4	4	4	4	4	4	2	3	3	4	3	4	4	7	7	6	6	7	7	7	5	6.6	3	3
20	3	3	2	3	4	2	3	2	3	2	2	3	3	3	2	4	2	4	3	4	4	3	4	4	3	4	3	4.4	4	4
19	2	1	2	1	3	2	3	1	2	1	2	3	2	2	2	2	1	2	3	3	4	3	2	1	3	4	4	5.5	1	2
21	3	4	4	5	5	3	3	3	4	4	3	3	1	4	1	2	2	2	2	5	6	6	5	6	5	6	6	6.6	1	3
20	3	4	3	3	4	2	2	2	3	2	3	2	2	3	3	4	3	4	4	4	4	5	4	4	3	4	4	4.4	5	4
19	2	2	1	4	4	2	3	3	1	2	1	4	2	4	1	3	2	3	2	3	2	3	4	2	3	4	4	3.3	2	5
19	2	2	2	5	1	3	3	3	3	1	1	4	3	3	3	4	3	2	3	5	5	5	6	6	6	5	5	6.6	1	1
20	3	5	5	4	4	4	3	4	3	4	3	4	4	4	2	4	3	4	4	6	7	7	6	6	6	7	6	7.7	4	3
19	2	4	4	5	5	3	1	3	2	1	1	1	2	2	3	3	3	2	3	6	4	5	6	4	4	4	5	4.4	3	3
19	2	5	3	5	5	3	3	4	4	3	3	3	4	4	4	4	4	4	4	6	6	5	5	5	5	7	6	6.6	3	3
20	3	4	3	5	5	3	3	2	2	3	2	3	3	3	2	2	3	3	3	4	5	4	4	5	5	4	4	4.4	4	4
19	2	2	2	4	4	3	3	3	4	4	3	4	3	3	3	4	4	3	4	7	5	7	7	6	7	6	6	6.6	3	3
19	2	5	7	4	6	2	1	2	1	2	2	3	2	1	2	1	2	2	3	4	6	4	6	6	6	6	5	5.5	4	5
18	1	6	6	5	5	2	1	3	2	3	2	1	2	1	2	2	1	2	2	3	4	2	3	3	4	2	4	3.3	5	2
20	3	2	2	1	2	1	1	1	1	2	1	1	2	2	1	1	1	1	2	2	2	2	2	2	2	2	2	1.1	1	1
19	2	7	7	6	7	4	4	4	4	4	4	4	4	3	4	3	4	3	3	6	5	6	5	6	5	6	6	6.6	1	5
19	2	7	7	6	6	4	3	2	4	4	3	4	3	3	3	3	3	4	4	7	7	7	7	7	7	7	4	4.4	5	4
19	1	6	5	6	5	3	3	3	4	4	3	3	3	4	3	3	3	3	2	5	7	5	6	5	5	5	6	6.6	3	2
17	1	2	3	3	3	3	4	3	3	2	2	4	3	3	3	4	4	4	4	3	3	3	4	2	4	3	3	3.3	4	3
20	3	3	5	5	5	4	4	3	4	4	4	4	3	3	3	4	4	4	4	7	7	6	7	7	6	7	5	6.6	2	1
20	3	3	3	3	5	4	3	4	2	2	4	3	2	3	3	4	3	4	4	6	5	6	4	4	6	4	4	5.5	4	3
20	3	1	2	3	2	2	3	3	1	2	1	4	2	4	1	3	2	3	2	6	6	6	6	6	4	6	5	4.4	4	4
17	1	2	2	1	3	2	1	3	2	2	1	1	2	2	4	3	3	4	4	3	3	3	3	2	2	2	2	5.5	1	3
19	2	1	1	2	2	3	3	4	3	4	4	4	2	3	4	3	3		4	6	5	4	5	6	6	6	6	4.4	5	4
20	3	7	6	5	6	2	4	3	3	4	4	3	1	3	2	1	2	4	4	5	5	5	5	4	4	4	4	5.5	4	5
18	1	7	6	5	4	2	4	2	2	2	4	2	1	4	1	2	2	2	2	5	7	5	5	4	4	4	4	4.4	5	5
18	1	2	3	1	2	2	3	1	2	1	2	3	2	3	3	4	3	4	4	1	1	1	1	2	2	2	2	4.4	1	1
19	2	1	2	1	3	2	1	2	2	1	2	2	2	3	4	3	3	3	3	4	4	4	4	5	5	5	5	4.4	4	4
20	2	1	1	1	2	2	1	3	2	3	2	1	2	1	3	2	1	2	2	5	5	5	5	4	4	4	4	4.4	3	5
18	1	5	7	6	4	2	2	3	2	1	1	3	2	3	4	2	4	2	3	4	4	5	6	5	5	6	6	4.4	5	4
18	2	5	5	6	6	3	3	3	3	3	2	2	3	3	3	3	2	2	3	3	3	3	3	4	4	4	4	5.5	3	3
18	1	3	4	7	5	4	3	3	3	4	4	4	4	4	3	3	4	4	3	7	6	5	7	5	5	6	7	6.6	5	5
19	2	6	5	6	5	4	2	3	3	2	4	4	3	3	2	2	2	3	3	5	6	6	5	5	5	5	6	5.5	3	3
18	1	1	2	3	4	2	2	3	2	1	1	3	2	3	2	2	4	2	3	4	2	4	2	3	1	2	3	1.1	2	1
17	1	2	2	4	3	2	3	1	1	1	1	3	3	2	1	2	1	1	3	3	3	4	2	3	3	2	2	3.3	3	2
20	3	2	2	2	1	1	3	3	3	3	3	3	2	2	1	3	3	2	2	3	3	3	1	2	3	3	2	3.3	1	1
18	1	3	3	1	1	1	1	3	3	3	3	3	1	1	2	3	1	3	3	3	3	4	2	4	4	3	3	3.3	2	2
20	3	2	3	2	3	4	3	4	4	2	3	4	4	3	2	2	2	4	3	5	5	6	5	6	6	6	5	6.6	1	2
18	2	2	1	2	1	3	3	2	4	3	2	3	3	3	3	4	4	3		6	5	5	7	6	5	7	6	6.6	4	4
20	3	2	3	2	3	3	4	4	3	4	4	3	4	4	4	4	4	4	4	7	7	7	7	7	7	1	7	2.2	4	4
19	1	2	4	1	4	3	4	4	3	4	3	3	3	4	3	3	4	4	3	5	6	5	5	4	6	5	5	5.5	5	4
21	3	2	2	2	4	3	3	3	4	4	4	4	2	1	2	1	1	1	2	6	4	5	5	6	6	5	4	4.4	3	2
19	2	2	2	2	1	2	3	3	4	3	4	4	3	3	3	4	4	3	3	6	6	6	7	5	6	5	6	7.7	3	1
19	1	6	7	6	5	2	3	3	3	4	3	3	2	3	3	2	1	1	3	4	6	5	6	6	4	6	6	5.5	5	4
20	2	3	3	2	1	2	2	4	3	3	4	4	1	1	2	1	1	2	3	5	5	3	5	4	5	4	4	5.5	3	1
20	3	5	6	5	6	2	3	4	3	3	4	4	4	4	4	4	4	4	3	6	7	6	6	7	6	7	6	7.7	3	3
19	2	6	7	6	7	1	3	2	1	2	4	4	3	2	3	3	3	3	3	6	5	6	5	6	5	5	6	5.5	4	5
18	1	6	6	7	7	1	4	1	2	2	2	2	3	3	2	3	4	4	4	7	7	6	7	6	6	7	7	7.7	4	4
20	3	7	4	7	6	2	3	3	4	3	4	4	2	3	2	2	3	2	3	5	5	5	6	5	6	5	4	5.5	5	4
19	2	4	3	3	4	2	3	4	3	3	3	3	4	3	3	4	4	3	4	5	6	5	4	4	6	5	6	6.6	2	2
20	3	5	5	5	5	3	2	3	2	3	3	3	4	4	4	3	2	2	3	6	6	7	7	7	7	7	7	7.7	4	3
19	2	1	3	1	2	4	4	4	4	3	4	4	2	2	2	2	2	1	2	6	5	6	6	6	5	5	5	6.6	5	4
20	3	1	2	1	2	4	4	3	4	3	4	4	4	4	3	4	4	4	3	5	6	7	5	6	6	5	6	7.7	5	4
19	2	7	5	7	6	1	3	3	1	3	1	2	2	1	1	2	1	2	2	3	2	4	3	2	1	3	4	3.3	5	4
19	2	1	2	1	2	4	1	4	4	2	1	4	2	3	3	2	4	3	2	7	1	7	7	7	2	7	7	1.1	1	1
19	2	2	3	1	2	4	4	4	3	4	4	3	4	3	3	4	4	4	4	5	7	5	4	5	7	5	5	5.5	3	4
19	2	1	2	2	3	2	2	3	2	1	1	1	1	3	2	2	3	3	1	3	3	3	2	4	3	4	3	3.3	4	3
18	1	2	2	1	1	2	2	2	2	3	3	1	1	1	2	1	1	1	1	5	5	5	5	1	5	5	4	4.4	1	1
20	2	4	4	5	5	3	3	3	1	2	1	4	2	4	1	3	2	3	2	5	5	5	6	5	4	6	6	6.6	4	4
20	2	4	5	1	1	4	3	4	4	4	3	3	4	4	3	3	4	4	4	5	7	6	5	6	7	6	7	5.5	4	3
18	1	5	5	2	2	4	4	4	4	4	3	3	2	1	1	3	2	3	3	3	3	3	3	2	2	3	2	3.3	4	5
19	2	4	4	5	5	4	4	4	4	4	4	3	3	3	4	3	3	3	4	7	7	6	5	7	7	7	6	6.6	2	2
19	2	3	4	4	4	3	3	3	3	3	4	4	2	2	3	1	3	3	4	3	3	3	4	4	4	4	3	3.3	5	3
19	1	2	1	4	4	3	1	1	2	1	2	1	1	3	3	4	3	3	3	1	6	6	5	1	1	6	1	6.6	1	1
20	3	2	2	4	3	3	3	3	3	4	4	3	3	3	2	3	3	3	2	4	6	4	6	5	4	6	4	4.4	4	4
19	2	1	2	2	1	3	3	3	3	3	2	2	2	2	2	2	1	2	3	3	4	3	2	1	3	4	4	5.5	1	2
20	2	1	2	3	1	3	3	3	4	4	4	4	1	1	3	1	3	2	2	4	4	3	4	5	3	3	5	3.3	2	1
18	1	2	3	2	3	2	3	3	4	3	4	4	2	1	4	2	1	2	2	3	4	2	3	3	4	2	4	3.3	5	2
21	3	1	2	2	1	2	2	2	2	4	3	3	4	4	4	4	4	4	4	4	2	4	2	3	1	2	3	1.1	2	1
20	3	2	2	2	2	1	2	1	2	1	1	1	4	1	4	4	4	3	3	4	3	3	4	3	2	3	3	1.1	1	1
17	1	2	4	1	4	2	3	4	2	2	1	2	4	4	4	4	4	4	1	7	7	7	7	1	7	5	6	6.6	1	1
19	2	2	2	2	4	1	3	2	1	2	4	4	3	3	3	3	3	4	4	4	4	6	4	5	4	4	3	3.3	5	4
18	2	1	1	1	2	1	4	1	2	2	2	2	3	3	3	3	3	4	4	5	6	5	6	4	5	4	5	5.5	2	2
19	2	2	3	3	2	2	3	2	4	3	4	4	4	4	4	4	4	4	4	6	6	7	6	7	6	6	6	7.7	2	2
18	1	3	2	1	3	2	3	4	2	2	2	2	3	3	3	3	3	2	2	3	3	4	4	3	3	4	3	4.4	4	4
19	2	3	2	4	3	3	4	4	4	4	4	3	4	4	4	4	4	4	4	3	3	3	2	3	3	3	4	3.3	2	2
19	2	4	3	3	1	2	2	2	1	2	2	1	1	4	1	4	1	1	4	5	4	4	5	4	1	4	4	4.4	1	1
19	2	3	3	1	3	1	2	2	1	2	3	3	4	4	4	4	4	4	4	3	4	3	4	3	4	3	4	3.3	3	3
18	1	2	2	1	1	2	2	1	2	1	2	2	1	1	1	1	1	2	2	3	4	4	3	4	3	4	4	4.4	2	1
19	2	5	6	5	5	3	2	4	1	3	3	3	4	4	4	4	4	4	4	6	6	6	6	5	5	4	4	5.5	2	2
19	2	2	2	1	3	1	1	1	2	1	2	1	1	4	4	4	4	4	4	5	4	4	3	3	3	4	1	5.5	1	1
19	2	1	1	2	2	4	3	3	3	3	3	4	4	4	4	4	4	4	4	6	5	6	7	6	5	6	6	6.6	2	2
19	1	1	2	1	2	2	2	3	3	2	2	3	3	3	3	3	3	4	4	5	5	7	5	5	5	5	5	5.5	4	3
19	2	1	3	1	2	2	1	1	1	1	1	2	4	4	4	4	4	4	4	1	2	1	1	3	2	1	1	2.2	5	3
18	2	1	2	1	2	3	3	4	3	4	4	3	4	4	4	4	4	4	4	7	7	5	6	6	1	6	6	1.1	1	1
18	1	2	2	4	3	2	1	3	2	2	3	4	4	4	4	4	4	4	4	6	4	5	2	2	4	5	4	4.4	5	4
19	2	1	2	1	2	2	2	3	2	3	3	4	4	4	4	4	4	4	4	4	6	6	5	5	5	6	4	4.4	4	1
18	1	1	2	1	1	3	4	3	4	4	4	4	3	4	3	4	4	4	4	3	3	3	2	2	2	2	5	1.1	3	3
20	2	2	3	2	3	2	2	2	3	4	2	4	3	3	2	3	4	3	4	4	4	6	6	4	6	4	5	5.5	4	4
17	1	2	1	1	1	2	2	1	2	2	2	1	4	3	2	4	4	4	4	5	5	5	4	4	4	4	5	4.4	5	3
19	1	2	2	3	2	2	2	2	3	3	3	3	3	4	3	4	2	2	3	5	5	5	4	4	4	4	4	5.5	5	1
20	3	2	4	1	4	3	3	3	3	3	2	4	3	3	3	3	3	2	4	1	1	1	2	1	2	2	1	1.1	1	1
19	2	2	2	2	4	3	4	4	3	2	4	2	4	4	2	3	3	3	2	4	4	4	5	5	5	5	4	4.4	4	3
18	1	1	1	2	2	2	2	1	2	3	2	3	3	2	3	4	4	3	2	4	4	6	5	5	4	6	6	4.4	4	3
20	2	2	3	3	2	3	4	3	4	4	4	4	3	4	3	4	4	4	4	3	3	3	2	2	2	2	5	1.1	3	2
18	1	2	3	2	2	4	3	4	4	2	2	3	2	2	2	2	3	3	3	4	5	5	6	4	5	6	6	5.5	4	4
18	1	2	2	4	4	2	3	1	2	1	2	3	2	2	2	2	1	2	3	5	5	5	4	4	4	4	5	4.4	5	2
21	3	5	4	4	5	2	1	2	2	1	2	2	1	1	2	1	3	2	2	5	5	5	4	4	4	4	4	5.5	5	1
20	2	4	5	1	1	2	1	3	2	3	2	1	2	1	3	2	1	2	2	1	1	1	2	2	2	2	4	1.1	1	2
18	1	5	5	2	2	2	2	3	2	1	1	3	2	3	3	2	4	2	3	4	4	4	5	5	5	5	4	4.4	4	1
20	3	4	4	5	5	3	4	4	4	3	4	2	4	3	4	3	4	3	4	5	5	5	4	4	4	4	4	3.3	5	3
18	2	4	3	3	4	3	4	4	2	2	3	2	3	2	4	3	4	3	2	5	4	6	5	6	4	4	4	5.5	4	4
18	2	2	1	4	4	4	3	4	3	2	4	4	2	3	4	4	4	4	4	3	3	3	4	4	4	4	5	3.3	3	4
18	1	1	3	1	2	3	3	4	4	3	3	4	4	4	4	4	4	4	4	5	5	6	5	5	6	6	5	6.6	3	3
18	1	1	2	1	2	1	2	3	3	1	2	1	2	1	1	1	2	2	2	6	5	4	5	4	5	5	6	4.4	4	3
19	2	1	2	1	2	3	3	1	3	3	3	3	1	2	2	1	3	3	3	3	3	3	3	1	3	3	3	3.3	1	1
19	2	1	2	1	2	4	4	4	4	3	4	3	4	2	2	2	2	3	2	6	4	4	4	4	4	4	4	4.4	4	4
19	2	2	3	1	2	4	4	1	4	2	4	4	2	3	2	2	2	2	3	4	3	3	3	2	2	2	2	5.5	1	3
20	3	3	1	2	1	4	4	4	4	4	3	3	2	2	3	1	2	2	3	6	6	4	5	4	6	6	4	4.4	5	4
18	1	5	5	4	4	4	4	3	4	2	4	4	3	4	4	4	2	3	4	6	5	5	5	4	4	4	4	5.5	4	5
18	1	7	5	7	5	3	3	3	3	3	4	4	4	4	4	4	4	3	3	6	5	7	5	4	7	4	4	7.7	5	5
19	2	4	4	2	1	3	2	3	3	3	4	4	4	4	1	4	1	4	2	5	1	1	1	2	2	2	1	4.4	1	1
20	3	1	1	1	2	4	4	4	3	4	4	3	3	3	3	3	3	4	4	3	4	4	4	5	5	5	5	4.4	4	4
19	1	6	5	6	6	3	3	3	3	3	2	2	3	3	3	3	3	4	4	5	5	5	5	4	4	4	4	4.4	3	5
18	1	5	3	5	5	4	4	4	4	3	4	3	4	4	4	4	4	4	4	4	6	5	6	4	5	6	5	4.4	5	4
19	1	3	4	3	4	4	4	1	4	3	4	4	3	3	3	3	3	2	2	4	3	3	3	4	4	4	4	5.5	3	3
20	3	5	4	4	4	4	4	4	4	4	4	3	4	4	4	4	4	4	4	5	5	5	6	6	6	5	5	6.6	2	2
19	2	4	4	2	3	3	3	2	4	4	4	4	4	4	4	4	4	4	4	5	6	5	6	4	5	4	5	5.5	4	3
17	1	5	4	5	6	2	3	2	4	3	4	4	4	4	4	4	4	4	4	7	5	7	5	4	4	5	7	6.6	2	2
18	2	3	1	1	1	2	2	2	2	4	3	3	1	1	1	1	1	2	2	3	3	4	4	3	3	4	3	4.4	4	4
18	1	1	2	1	3	2	2	4	2	2	4	4	4	4	4	4	4	4	4	3	4	3	2	1	3	4	4	5.5	1	2
20	3	1	2	3	2	2	3	4	2	2	4	4	4	4	4	4	4	4	4	4	4	3	4	5	3	3	5	3.3	2	1
18	1	1	3	1	2	1	3	2	1	2	4	4	4	4	4	4	1	4	4	3	4	2	3	3	4	2	4	3.3	5	2
19	2	1	2	3	4	1	4	1	2	2	2	2	2	2	4	4	4	3	4	4	2	4	2	3	1	2	3	1.1	2	1
20	3	6	7	6	7	2	3	4	4	3	4	4	4	4	4	4	4	4	4	5	6	5	7	6	5	6	7	6.6	4	5
19	2	5	5	7	7	2	3	2	4	3	4	3	4	2	4	3	4	4	1	7	6	7	6	7	7	7	7	7.7	5	4
19	1	1	2	3	4		3	2	3	2	3		3	2	4	2	4	4	3	5	5	4	4	6	4		6	4.4	4	4
19	2	3	4		4	3	4	4		3	3	3	2	2	4	3	3	4		6	6		4	5	5	3	4	5.5	4	5
18	1	5	5	4	4		3	2	4	2	3	4	2		4	3	3	4	4	5	5	6	5	5	6	5		4.4	4	4
18	1	1	3	1	2	4		3	4	3	4	4	4	4		4	4	4	4		7	6	6	7	5		5	5.5	4	5
20	1	1		4	4		3	3	4	3	3	3	2		3	4	3	4	4	7	7	6	6	4	4	4		4.4	4	5
19	2	4		2	3	2	1	2	2	1		2	2		2	2	1		2	3		2	3	3	4	2	4	3.3		1
20	2	5	4	7	1	2	2	1		1	2	2	4	4	1	1		1		6	1	1	6		7	1	6	7.7	1
20	3		1	1	1	2	1	2	2		2	2	1	1	2		1	2	1	4	2	4	2	3	1	2	3	1.1	1
18	3	5	5		5	1	4	1	4	4	1		2	4	1	3	2	3	2	5		4	5	4		5			4	3
18	2	4	4	5	6	4	3			4	3	4		3	3			4		5		6	5	6		6	4	5.5	4	5
17	3	6	5	6		2	4	3	2	1	2	3		3	3	4	4	4	4	5	5	4	4	6	4	6	6	4.4	5	2
20	1		2	3	2	3		3	4	4	3	4	4	4		3	4	4	4	5	5		5	5	6		5		5	4
18	2	3	4	4	4	3		4	3	3	3	3	3	3		3		3	4	6	6	6	5	6	5	5		5.5	4	5
18	1	1	2	3	4	2	2		2	1		3	3	2	4		4	4	3	4	4	5	1	5	4		5	3.3	3	3
20	3	3	3	2	1	2		2		3	2	3	2	1	2	2		2	2	4	2		2			2	1	1.1	4	3
19	2	3	3		4	2	1	3	2	3	2		1	1	4		3	2	2	4	4	3	4	5	3	3	5		1	2
20	3	2		4	4	2	1	3	2	1		3	1	1	3	1	3	2	2	5	6	5	5	1	1	5	2	2.2		1
19	2	4	4	5	5	2	3	2	3	4	4	4	3	3	3	3	4	4	4	6	7	6	6	6	6	5	7	7.7	3	3
17	1	7	6	5	4	3	1	4	4	3	4	4	2	3	3	2	2	3	3	6	4	6	7	5	6	5	6	7.7	5	4
19	1	3	2	3	2	2	2	2	2	2	3	3	1	3	2	2	3	3	3	6	5	6	5	5	6	5	4	5.5	3	1
19	2	5	4	5	4	2	4	2	2	2	4	2	3	3	2	2	2	3	2	5	5	3	5	4	5	4	4	5.5	3	3
20	3	5	6	5	6	2	3	4	3	3	3	2	4	4	4	4	4	4	3	6	7	6	6	7	6	7	6	7.7	4	5
18	1	5	4	3	4	3	4	4	3	3	4	3	3	3	3	3	3	4	4	6	4	5	3	3	5	4	5	5.5	5	4
19	2	6	4	7	5	3	3	3	4	2	3	3	3	3	3	3	3	2	2	6	5	6	5	6	5	5	6	5.5	4	4
18	1	6	7	6	6	3	3	4	3	2	4	3	3	3	2	3	4	4	4	6	7	7	7	6	7	7	6	6.6	5	4
18	1	4	2	2	4	2	3	3	3	3	2	3	4	2	3	3	3	4	4	5	5	5	6	5	6	5	4	5.5	2	2
20	3	7	6	7	6	3	3	4	4	4	3	3	4	4	3	3	3	4	4	7	6	5	7	7	6	7	6	5.5	5	4
17	1	4	3	3	4	2	3	3	4	4	3	4	4	3	3	4	2	2	4	5	6	5	4	4	6	5	6	6.6	4	3
19	2	5	4	6	6	3	1	3	3	1	3	3	2	3	2	2	2	2	3	5	4	1	2	4	5	3	7	5.5	4	2
18	1	3	1	2	3	2	3	4	3	4	4	4	3	4	4	4	4	4	4	5	6	7	4	5	6	5	4	5.5	2	1
18	1	5	4	5	4	2	3	3	2	3	3	3	4	3	2	2	3	3	4	6	6	7	5	6	5	6	5	5.5	5	4
18	1	5	4	6	5	4	1	4	4	4	4	1	4	1	4	4	4	4	1	6	5	6	6	6	5	5	5	6.6	5	4
17	1	7	4	6	7	3	4	3	4	4	4	2	4	2	4	3	3	2	4	5	7	4	6	4	6	4	7	6.6	5	4
20	3	7	7	6	6	4	3	4	3	3	4	4	4	4	3	4	4	4	3	7	7	5	7	5	6	7	5	7.7	5	4
20	3	1	2	1	2	2	1	2	2	1	2	3	1	3	1	1	2	1	2	3	2	4	3	2	1	3	4	3.3	3	3
20	3	6	5	4	5	2	3	3	3	3	4	4	3	3	3	2	4	3	3	6	5	7	6	6	5	6	6	5.5	3	4
19	2	3	3	5	4	4	3	4	3	3	4	4	4	3	3	4	4	4	4	5	7	5	4	5	7	5	5	5.5	4	3
19	2	3	2	2	3	1	3	3	3	3	1	2	3	2	1	2	1	2	3	3	3	3	2	4	3	4	3	3.3	1	1
18	1	3	3	2	4	2	1	1	3	3	1	2	2	3	3	2	2	2	2	5	6	5	4	4	6	5	4	4.4	4	2
19	2	6	5	6	5	3	3	4	4	4	2	4	2	2	2	3	3	4	2	6	5	7	5	7	4	7	5	6.6	4	3
20	3	5	4	5	6	2	2	2	2	4	4	2	4	3	3	3	3	3	1	5	5	5	6	5	4	6	6	6.6	4	3
20	2	6	7	4	5	4	3	3	3	4	2	2	4	4	4	4	4	4	4	5	7	6	5	6	7	6	7	5.5	4	5
20	3	5	4	5	6	4	1	1	4	2	2	1	3	3	2	3	3	3	2	1	2	1	3	3	1	2	1	5.5	4	3
18	1	5	4	5	6	3	2	3	3	3	3	4	4	2	2	4	4	4	4	5	5	6	4	4	4	4	4	6.6	3	3
18	2	2	3	2	2	2	2	3	2	2	1	2	1	1	2	3	2	1	3	3	4	4	3	3	4	3	3	3.3	1	1
18	2	4	5	5	5	2	1	2	2	2	3	4	3	3	3	3	3	4	4	3	1	4	3	3	4	2	4	4.4	2	1
18	1	3	3	4	4	2	2	3	1	2	3	4	2	2	3	1	3	3	4	3	3	3	4	4	4	4	3	3.3	1	1
21	3	1	3	2	1	1	2	2	1	2	2	1	4	2	3	4	3	3	4	4	3	4	3	5	2	4	2	4.4	1	1
17	1	6	5	6	6	3	3	3	4	4	3	3	4	2	4	4	3	2	2	7	7	6	7	6	7	6	6	6.6	4	4
19	2	4	2	2	2	2	4	4	3	4	3	3	4	3	3	3	3	2	3	5	5	5	4	4	4	4	4	4.4	3	2
20	3	2	3	4	4	1	1	3	3	3	3	1	1	3	1	2	2	2	1	5	5	5	5	5	4	4	4	4.4	2	1
20	2	4	5	6	5	3	3	3	3	3	4	4	3	3	3	3	3	4	4	5	5	5	5	6	5	5	6	7.7	4	4
20	2	7	7	6	6	4	2	4	3	3	3	2	3	4	4	4	4	3	4	6	5	5	6	5	5	6	6	6.6	4	4
18	1	5	5	6	7	2	2	3	3	3	2	4	4	3	3	3	3	3	4	5	5	6	4	5	5	6	5	5.5	4	4
18	1	5	5	6	5	3	2	4	2	4	4	3	4	3	3	4	4	2	3	5	5	6	6	7	5	6	7	7.7	5	5
19	2	5	5	3	6	2	2	3	4	3	3	4	2	2	2	4	3	4	4	5	3	6	4	6	3	5	5	3.3	4	3
18	2	2	1	1	2	2	2	2	3	3	2	3	2	2	2	3	3	2	3	4	4	3	4	4	4	3	3	3.3	1	1
17	1	1	1	2	1	2	2	2	2	2	2	2	2	2	2	2	2	2	1	1	3	1	1	1	2	2	1	1.1	1	1
19	2	5	6	7	6	4	4	3	3	4	4	4	4	4	4	4	4	3	4	5	6	5	6	5	5	6	7	7.7	5	4
19	2	3	4	1	2	1	1	1	1	1	1	3	1	1	1	1	1	1	3	4	4	6	4	5	5	4	4	4.4	3	3
18	1	3	5	4	3	3	2	2	2	2	3	3	4	3	2	4	3	4	3	5	5	4	3	4	4	4	4	4.4	3	3
20	3	5	5	5	5	1	2	1	2	3	2	2	4	1	4	3	2	3	3	4	5	5	6	5	5	5	5	5.5	2	1
20	3	3	1	3	2	1	2	2	1	2	3	3	1	2	3	2	2	1	3	2	3	2	3	1	3	3	4	3.3	2	2
20	2	2	1	2	1	2	2	2	3	3	2	3	2	2	2	3	3	2	3	5	3	4	4	3	3	4	3	3.3	2	2
18	1	2	4	3	5	3	3	3	3	2	2	1	3	2	2	3	2	3	1	4	4	5	5	4	4	5	4	4.4	3	3
19	2	5	4	4	4	3	2	4	3	3	4	4	4	2	4	4	3	4	3	6	5	6	6	7	6	6	6	6.6	1	1
20	3	3	3	3	5	2	1	3	3	2	2	3	2	1	3	2	2	2	3	4	4	5	6	6	4	4	6	5.5	3	3
21	3	1	1	3	3	3	1	3	3	3	2	3	4	3	3	3	4	3	2	5	5	5	4	4	4	4	4	4.4	1	1
19	2	3	4	4	3	2	2	3	3	3	2	3	2	3	2	2	3	2	3	5	5	4	4	5	5	5	4	4.4	2	2
19	2	1	1	2	2	2	1	1	2	2	2	1	4	3	3	3	4	3	3	6	5	4	4	5	4	5	6	3.3	2	1
19	2	4	2	1	1	1	2	1	2	3	2	1	3	3	4	4	3	4	4	3	4	3	5	4	5	2	4	4.4	1	1
20	2	1	1	1	3	1	2	2	2	2	1	2	3	2	3	4	4	3	4	3	2	4	2	2	1	4	2	1.1	1	1
20	2	3	4	3	4	3	3	1	2	3	3	2	3	4	2	4	2	2	2	4	4	3	2	3	4	4	4	4.4	1	1
20	2	2	3	3	2	1	3	2	3	1	3	2	2	1	3	2	3	3	1	4	4	5	4	5	4	5	4	4.4	2	1
19	1	3	4	2	2	3	3	3	3	3	2	2	3	3	3	3	3	2	2	6	6	6	5	6	5	5	6	5.5	3	3
21	3	1	2	3	3	2	3	2	3	3	3	3	2	3	2	3	3	3	3	4	6	4	6	5	6	6	4	5.5	1	1
18	1	4	5	5	6	3	3	2	2	4	3	3	4	3	3	4	4	4	4	7	7	7	7	7	7	7	5	6.6	3	3
17	1	3	5	4	3	2	2	3	3	4	3	2	3	3	3	1	2	2	2	4	5	4	5	3	4	5	4	5.5	3	1
18	1	4	2	2	4	1	2	2	1	1	2	2	1	2	1	1	1	2	2	4	4	4	4	3	3	3	4	4.4	1	1
19	1	4	3	3	5	2	3	2	2	2	3	3	2	4	3	4	4	4	3	7	6	6	6	7	5	6	5	5.5	3	1
20	3	4	5	7	7	3	2	3	2	3	3	1	3	4	3	4	3	2	3	5	4	6	6	6	4	6	4	6.6	4	3
19	2	4	5	6	5	4	3	4	3	3	3	4	4	3	4	3	4	3	4	6	6	6	5	7	6	6	6	6.6	4	4
18	2	6	6	6	5	3	4	4	3	4	2	2	2	4	4	3	4	4	4	7	7	5	7	5	6	7	7	7.7	4	4
19	2	3	3	2	2	1	1	1	2	2	2	1	2	2	2	2	1	2	2	6	4	4	6	6	5	6	5	5.5	3	3
19	1	5	4	3	3	3	2	1	3	1	3	3	3	3	2	1	1	1	2	6	5	5	4	5	5	5	5	5.5	2	3
20	3	4	4	4	5	3	2	3	2	2	3	3	4	2	3	4	4	2	4	6	6	6	5	6	5	5	5	5.5	3	3
20	2	6	6	5	6	3	3	3	3	3	4	4	3	3	3	3	3	4	4	5	5	6	5	5	6	6	5	6.6	4	3
19	2	3	4	3	4	2	2	3	3	3	2	3	2	2	3	3	3	2	3	6	5	4	4	4	5	6	6	5.5	3	1
19	2	1	2	1	2	2	2	1	1	1	2	2	2	2	1	1	1	2	2	2	2	2	3	4	3	2	2	3.3	1	1
18	1	2	4	2	4	2	1	1	1	2	2	2	2	1	1	1	2	2	2	5	4	6	4	5	5	4	4	4.4	1	1
19	2	3	2	3	5	2	2	2	3	3	3	3	2	2	2	3	3	3	3	6	6	4	4	6	6	5	5	4.4	2	1
18	1	5	4	4	5	3	2	3	3	3	2	3	3	2	3	3	3	2	3	7	6	6	5	7	7	5	5	6.6	4	4
19	2	4	3	3	4	1	3	2	2	2	3	2	2	3	2	2	2	2	3	6	4	5	4	4		6	4	4.4	3	1
19	2	4	5	4	5	2	2	3	1	2	2	3	2	2	3	1	2	2	3	3	3	4	4	4	4	3	4	3.3	1	1
18	1	5	5	6	6	3	3	3	3	4	4	3	3	3	3	3	4	4	3	6	7	6	7	7	5	6	5	5.5	4	3
19	2	6	7	7	7	4	3	3	3	4	3	4	4	3	3	3	4	3	4	5	5	5	7	6	7	6	7	6.6	4	4
19	2	4	4	2	3	2	1	3	3	3	1	3	2	1	3	3	3	1	3	3	1	3	1	1	3	3	4	4.4	3	3
18	1	4	5	5	5	2	3	3	4	3	4	3	3	3	4	3	3	3	4	6	5	6	4	4	4	6	4	5.5	3	3
20	2	2	2	3	3	2	3	2	3	3	3	3	2	3	2	3	3	3	3	4	5	6	5	6	6	4	6	5.5	1	1
17	1	2	2	2	1	2	1	2	2	1	2	2	2	3	2	3	3	2	2	3	3	4	2	3	2	2	3	3.3	1	1
18	1	6	5	6	5	3	3	3	4	4	3	3	3	3	3	4	4	3	3	5	6	6	5	6	5	6	6	6.6	3	2
19	2	3	4	5	5	3	1	2	3	4	4	4	3	1	2	4	4	4	4	6	6	4	4	4	4	4	4	4.4	5	4
19	2	3	4	3	4	3	2	4	3	3	4	2	4	2	3	4	4	3	2	6	4	6	5	5	5	4	5	6.6	3	2
20	3	4	4	5	5	3	1	1	2	2	2	1	3	1	1	2	2	2	3	5	6	6	4	5	4	4	5	4.4	2	2
19	2	2	3	3	2	2	1	1	3	2	1	3	2	1	2	2	1	3	3	2	2	4	3	3	2	4	2	3.3	1	1
18	2	3	3	2	3	1	1	1	1	2	2	2	1	2	2	1	2	2	2	3	4	4	3	3	4	4	4	4.4	2	1
17	1	5	3	5	5	3	2	2	2	3	3	2	2	4	4	2	3	3	4	5	5	5	6	5	5	5	7	5.5	3	3
19	1	3	4	3	4	3	3	2	2	2	2	3	3	3	2	2	2	2	3	4	4	4	3	5	4	4	4	4.4	1	1
19	2	5	5	5	4	4	2	4	2	2	3	4	4	3	3	2	3	3	3	5	5	5	6	6	6	5	5	6.6	4	3
18	1	2	2	1	3	2	2	3	2	3	2	2	2	2	2	2	3	3	1	6	4	5	4	6	4	4	6	4.4	1	1
20	3	3	2	3	3	1	1	1	1	2	2	3	2	1	1	1	2	2	3	6	4	4	6	5	4	5	4	4.4	1	1
20	2	5	5	6	5	4	4	2	4	3	4	4	4	4	2	4	3	4	4	7	7	7	6	4	5	5	5	5.5	3	3
20	3	1	2	3	3	3	3	3	3	3	3	2	3	4	4	4	2	3	2	4	4	5	4	6	5	6	4	5.5	3	1
19	2	2	3	3	2	2	2	2	1	3	2	3	2	1	1	1	2	2	1	6	5	4	5	5	6	5	6	4.4	3	1
21	3	4	3	4	5	3	1	1	3	1	3	2	1	2	3	2	3	1	3	4	5	6	4	4	4	6	5	6.6	4	4
19	2	6	6	6	7	3	3	4	4	3	3	3	4	3	3	4	4	4	4	6	6	5	5	5	5	7	6	6.6	4	4
19	2	2	2	2	2	3	3	2	2	3	2	3	3	3	2	2	3	3	3	4	5	4	4	5	5	5	5	4.4	3	1
18	1	2	2	4	3	4	3	2	3	3	2	4	4	4	4	3	3	2	2	7	7	7	6	7	7	6	5	6.6	2	1
20	3	4	5	5	4	3	4	3	3	3	4	4	4	4	3	3	3	4	4	6	6	7	5	7	7	7	6	7.7	4	4
18	1	5	5	5	5	3	3	3	4	4	3	4	3	3	3	4	4	3	4	5	5	6	5	7	6	6	7	6.6	4	4
20	2	3	3	2	2	2	1	2	1	2	2	3	2	1	2	1	2	2	3	5	4	6	5	6	6	5	6	5.5	2	2
19	1	2	3	3	4	2	2	2	2	1	2	1	2	2	1	2	2	2	3	5	6	5	6	6	6	6	5	5.5	4	3
19	1	4	4	5	5	2	2	4	3	3	2	4	2	3	4	4	3	3	4	6	5	5	5	7	5	7	7	6.6	3	3
19	2	1	2	2	2	2	1	2	2	1	2	2	1	2	2	2	1	1	1	3	4	4	3	3	3	4	4	3.3	1	1
20	3	1	1	1	1	3	1	2	3	1	3	2	2	2	2	2	3	3	2	4	2	4	4	3	2	2	4	3.3	1	1
19	2	2	1	1	2	2	1	2	2	1	2	2	2	1	2	2	1	2	2	3	3	3	2	3	2	2	3	3.3	1	1
18	1	3	2	2	1	1	2	1	2	2	2	3	3	2	1	2	3	2	1	3	2	1	2	2	1	4	2	1.1	1	1
19	2	6	7	7	6	2	1	2	2	2	1	3	4	4	4	3	4	4	2	7	6	5	5	7	6	7	5	6.6	3	2
20	3	6	6	5	5	4	4	3	4	3	4	4	4	3	4	3	4	3	3	6	5	6	5	6	5	6	6	6.6	5	4
19	2	7	6	7	6	4	3	2	4	4	3	4	3	3	3	3	3	4	4	7	6	7	6	6	7	6	5	6.6	3	2
20	2	5	6	5	5	3	3	3	4	4	3	3	3	4	3	3	3	3	2	5	7	5	6	5	5	5	6	6.6	4	3
19	2	3	3	2	2	2	1	3	1	2	3	2	2	2	1	2	1	2	3	4	3	4	4	4	4	3	3	3.3	1	1
19	2	2	3	2	3	2	2	3	2	2	3	3	2	2	3	3	2	2	3	5	3	3	3	2	4	4	3	4.4	2	1
19	2	3	5	5	5	3	4	3	3	4	4	4	2	3	3	3	4	3	4	7	7	7	7	7	7	7	5	6.6	4	3
20	2	3	3	3	5	2	2	3	2	3	3	3	4	2	3	2	3	3	3	5	5	6	6	5	5	4	5	5.5	3	1
18	2	3	3	1	3	2	1	1	3	3	3	2	2	2	2	2	3	3	2	3	3	4	2	4	2	2	3	3.3	1	1
19	2	2	4	3	3	1	2	1	1	2	2	2	3	3	2	2	2	3	1	4	6	5	6	4	5	6	5	4.4	1	1
20	2	1	1	1	1	1	1	2	3	3	2	3	3	2	2	3	3	2	2	6	6	6	4	6	4	5	5	4.4	2	1
20	3	6	5	5	5	3	3	3	3	4	4	4	3	3	3	3	4	4	4	7	7	7	7	7	5	5	5	6.6	4	4
19	2	2	2	4	4	2	2	1	2	3	3	3	3	3	3	3	4	4	3	5	5	5	5	6	4	6	4	4.4	3	2
19	2	3	3	2	2	3	2	3	1	3	3	1	2	3	4	2	3	2	2	5	6	5	4	5	4	4	4	4.4	1	1
19	2	2	2	3	3	1	3	1	1	2	1	1	1	3	3	1	1	1	3	6	4	5	6	5	6	5	6	4.4	2	2
18	1	5	6	5	6	3	2	3	3	3	3	3	1	3	3	3	1	2	2	5	5	6	4	5	5	4	5	6.6	4	4
20	3	4	5	4	5	3	4	4	3	3	3	4	3	4	4	3	3	3	4	6	6	6	7	5	5	6	7	6.6	3	2
19	3	5	6	6	5	3	3	3	4	4	3	3	3	3	3	4	4	3	3	7	6	5	5	6	7	6	6	6.6	5	4
17	1	5	4	5	5	2	3	4	2	2	4	2	4	3	3	2	3	2	4	6	6	5	5	5	5	6	5	6.6	4	3
20	2	2	3	2	3	2	3	3	3	3	3	4	2	3	4	3	3	3	4	6	6	6	5	6	5	5	4	4.4	3	2
19	2	5	5	6	6	3	3	3	3	3	2	2	3	3	3	3	2	2	3	6	6	6	6	7	6	6	6	7.7	5	4
20	3	3	2	3	3	4	4	3	3	4	4	4	4	4	3	3	4	4	4	6	6	6	6	4	5	6	6	6.6	3	1
20	3	5	6	5	5	4	4	4	4	3	2	3	3	2	3	4	4	3	2	5	6	6	5	5	5	5	6	5.5	4	3
19	2	3	4	2	3	2	2	3	3	3	2	3	2	2	2	3	3	3	3	6	6	5	4	4	5	6	5	4.4	4	3
18	1	3	3	3	2	2	1	3	3	1	2	2	2	3	1	1	3	3	3	3	4	3	2	2	3	4	2	3.3	1	1
18	1	2	2	3	2	3	1	1	3	3	1	1	3	4	3	3	3	3	4	4	4	4	2	3	3	4	2	3.3	1	1
19	2	4	2	3	2	2	2	1	1	1	2	2	3	2	1	1	3	2	2	3	3	3	1	2	3	3	2	3.3	2	1
19	1	5	4	4	2	2	3	2	3	2	2	2	2	2	3	3	2	2	2	5	5	4	6	6	5	5	6	5.5	1	1
20	3	5	6	5	6	4	2	3	4	2	4	3	4	3	2	4	4	2	2	5	5	6	5	6	6	6	5	6.6	4	4
20	3	5	5	5	5	3	3	3	4	4	3	4	3	3	3	4	4	3	4	5	5	5	6	6	6	5	6	6.6	4	4
18	1	1	2	1	3	1	1	2	2	3	2	3	1	2	2	1	1	2	2	3	4	3	4	4	4	4	3	3.3	1	1
19	2	2	2	2	2	1	2	2	1	2	3	3	1	2	1	1	2	1	1	4	1	1	2	2	2	4	4	4.4	1	1
19	2	1	4	1	1	3	3	2	3	3	2	1	3	4	3	3	3	4	3	3	2	4	4	2	5	4	2	4.4	2	1
19	2	4	4	5	5	3	4	4	4	3	3	4	4	4	4	4	4	4	4	7	6	7	7	7	6	7	6	7.7	5	4
19	2	3	2	2	2	2	2	1	1	1	1	2	1	2	1	2	1	2	1	4	4	4	4	6	6	5	4	5.5	3	1
18	1	5	3	3	3	3	4	3	3	4	4	3	3	4	3	3	4	4	3	5	6	5	5	4	6	5	5	5.5	3	2
18	1	3	3	3	5	1	2	2	1	2	2	3	4	4	3	4	4	4	4	5	5	5	4	4	5	5	4	4.4	1	1
20	3	5	4	5	5	2	3	2	2	2	3	1	3	3	2	2	3	3	1	6	4	4	4	5	6	5	6	4.4	3	1
20	3	4	4	5	5	2	3	2	3	4	4	4	3	3	2	3	4	4	4	5	5	6	5	7	5	6	7	7.7	3	3
18	1	7	6	5	4	3	1	4	4	3	4	4	2	3	3	2	2	3	3	6	4	6	7	5	6	5	6	7.7	3	4
19	2	2	3	3	3	2	2	2	2	2	3	3	1	1	1	3	3	1	3	6	5	5	6	5	6	5	5	5.5	3	1
18	1	5	4	5	4	2	4	4	2	3	3	3	3	2	1	3	1	2	2	5	5	3	5	4	5	4	4	5.5	2	1
19	2	5	6	5	6	3	4	4	2	3	4	3	4	4	4	4	4	4	3	6	7	6	6	7	6	7	6	7.7	4	5
18	1	5	4	3	4	3	4	3	3	3	4	3	3	3	3	3	3	4	4	6	4	5	3	3	5	4	5	5.5	3	1
18	1	6	4	7	5	2	3	3	3	3	3	3	3	3	3	3	3	2	2	6	5	6	5	6	5	5	6	5.5	2	2
20	3	6	6	6	7	3	3	4	3	2	4	3	3	3	2	3	4	4	4	6	7	7	7	6	7	7	6	6.6	5	4
20	3	1	1	3	3	2	1	3	1	1	2	3	3	3	2	3	3	2	2	3	2	1	3	3	4	2	4	4.4	2	1
20	3	7	6	7	6	3	3	4	4	4	3	3	4	4	3	3	3	4	4	7	6	5	7	7	6	7	6	5.5	5	4
20	3	4	3	3	4	3	2	4	2	3	4	4	4	2	4	4	3	4	3	5	6	5	4	4	6	5	6	6.6	4	3
19	2	5	4	6	6	3	1	3	3	1	3	3	2	3	2	2	2	2	3	5	4	1	2	4	5	3	7	5.5	4	2
20	2	3	1	2	3	2	3	4	3	4	4	4	3	4	4	4	4	4	4	5	6	7	4	5	6	5	4	5.5	2	1
20	3	5	5	5	5	2	3	3	2	2	3	2	4	3	3	2	3	2	3	6	6	7	5	6	5	6	5	5.5	5	4
20	3	3	3	3	2	3	3	2	4	4	4	4	4	4	4	4	4	4	4	5	6	5	6	4	5	4	5	5.5	4	3
19	2	5	4	5	6	2	3	2	4	3	4	4	4	4	4	4	4	4	4	7	5	7	5	4	4	5	7	6.6	2	2
20	3	2	3	3	1	2	2	2	2	4	3	3	1	1	1	1	1	2	2	3	3	4	4	3	3	4	3	4.4	4	4
19	2	1	2	1	3	2	2	4	2	2	4	4	4	4	4	4	4	4	4	3	4	3	2	1	3	4	4	5.5	1	2
19	1	1	2	3	2	2	3	4	2	2	4	4	4	4	4	4	4	4	4	4	4	3	4	5	3	3	5	3.3	2	1
19	2	1	3	1	2	1	3	2	1	2	4	4	4	4	4	4	1	4	4	3	4	2	3	3	4	2	4	3.3	5	2
20	2	1	2	3	4	1	4	1	2	2	2	2	2	3	3	3	4	3	4	4	2	4	2	3	1	2	3	1.1	2	1
19	2	5	7	6	7	2	3	4	4	3	4	4	4	4	4	3	4	4	4	7	6	7	6	7	6	7	7	6.6	4	5
20	3	3	4	2	1	2	1	2	1	2	1	1	2	2	2	2	1	1	2	6	1	5	5	1	5	5	1	1.1	1	1
18	1	4	4	5	5	2	1	1	2	2	1	2	3	4	4	4	3	3	3	4	5	5	6	6	5	5	4	4.4	3	2
20	2	1	4	1	5	1	2	1	2	1	1	1	4	1	4	4	1	4	4	1	5	6	1	1	5	2	5	6.6	1	1
19	2	5	7	6	7	3	1	1	1	2	1	1	3	2	3	3	2	1	2	6	4	4	6	5	4	5	5	3.3	4	5
17	1	4	5	4	4	2	2	1	1	2	2	1	2	3	1	1	2	3	4	4	4	3	4	4	4	1	4	7.7	2	3
19	2	2	2	1	2	1	2	2	2	3	1	1	2	2	2	2	2	2	4	4	4	3	3	4	4	3	4	4.4	3	2
19	2	1	4	4	1	3	3	3	1	2	1	4	2	4	1	3	2	3	2	1	1	5	5	5	5	5	5	5.5	1	1
19	2	3	2	2	4	3	2	2	3	3	2	3	4	3	3	3	3	2	4	5	4	4	4	5	5	4	5	5.5	3	3
20	3	6	5	6	5	4	3	4	3	4	4	4	3	3	3	3	4	3	4	6	6	6	4	5	5	3	4	5.5	5	4
18	1	5	5	6	6	3	4	4	3	3	3	3	4	4	3	3	4	4	4	7	7	6	6	4	4	4	5	4.4	4	5
18	1	3	3	4	4	2	2	2	2	3	2	3	3	2	4	2	4	4	3	5	4	4	5	4	4	5	4	4.4	4	3
19	2	4	4	5	6	3	3	3	4	4	3	4	4	4	4	4	4	4	4	5	6	5	5	1	1	5	2	2.2	1	2
19	2	4	7	6	7	2	3	3	1	2	1	4	2	4	1	3	2	3	2	5	5	4	4	6	4	6	6	4.4	4	5
17	1	2	1	1	1	3	3	2	3	2	3	4	3	4	3	4	1	3	2	5	5	6	5	5	6	5	4	4.4	4	4
18	1	5	6	7	3	2	4	3	2	1	2	3	2	1	2	4	3	4	2	3	4	3	2	4	4	5	5	5.5	4	5
20	3	6	5	7	6	2	1	2	2	1	2	2	1	1	3	1	3	2	2	4	4	3	4	5	5	5	5	5.5	5	4
19	2	1	3	1	2	2	1	3	2	3	2	1	2	1	2	2	1	2	2	3	4	2	3	3	4	2	4	3.3	5	2
19	2	1	2	3	4	1	2	3	1	1	1	3	1	1	2	2	1	2	1	4	2	4	2	3	1	2	3	1.1	1	1
21	3	5	4	7	1	1	4	1	4	4	1	1	4	4	1	1	4	1	4	6	1	1	6	7	7	1	6	7.7	1	1
18	1	1	2	3	2	2	1	2	2	1	2	2	1	1	4	1	3	2	2	4	4	5	1	5	4	5	5	3.3	1	1
20	2	1	2	3	4	2	1	3	2	1	1	3	1	1	4	2	1	2	1	4	2	1	2	1	1	2	1	1.1	1	1
18	2	3	3	2	1	2	2	1	1	1	2	2	2	2	1	2	1	2	2	4	4	3	4	4	4	5	4	3.3	1	1
19	2	1	2	4	4	2	1	2	2	1	2	2	1	1	2	1	3	2	2	4	4	3	4	5	3	3	5	3.3	2	1
19	2	3	2	2	2	2	1	3	2	3	2	1	2	1	2	2	1	2	2	3	4	2	3	3	4	2	4	3.3	5	2
19	2	3	4	4	4	2	2	3	2	1	1	3	2	3	3	2	4	2	3	4	2	4	2	3	1	2	3	1.1	2	1
19	2	5	5	5	5	2	3	2	4	2	3	4	3	3	3	4	4	4	4	6	6	6	5	6	5	5	5	5.5	4	4
20	3	5	5	4	4	3	3	3	4	3	3	3	2	3	3	4	3	4	4	5	5	6	5	5	6	6	5	6.6	3	3
18	1	2	2	4	4	4	3	3	4	3	4	4	2	3	3	3	4	3	3	6	7	6	6	7	5	6	5	5.5	4	3
18	1	4	5	4	5	4	3	3	3	4	3	4	2	2	4	3	3	4	4	6	6	6	6	6	6	6	1	2.2	4	3
19	2	4	5	1	1	3	3	2	3	3	3	2	2	3	4	3	3	4	4	5	4	6	5	6	4	6	4	5.5	4	5
20	3	4	3	2	3	2	1	2	2	1	2	2	1	3	2	1	2	4	4	3	3	3	2	3	2	2	3	3.3	3	3
17	3	3	3		4	3	3	2	3	3	3	2	3	4	3		1	3	2	4	4		4	5	5	5	5	5.5	5	2
20	1		3	2	3	2	1	3	2	3		1	1	3	2	1	2	4	4	4	4	3	4	5	3		5	3.3	3	3
19	1	1	2	3	2		2	1		1	2	2	2	2	1	2		2	2	4	2	1		1	1	2	1	1.1	1	1
20	3		2	3	4	1	4	1	4	4	1	1	2		2	4	3	4	2		4	3	2	4	4	5	5	5.5	5	2
19	3	5	6	7		3	3	3	4		3	4	2	3	3	4	3	4	4	7	7	6	6	4	4	4		4.4	4	5
18	1	2		4	4	2		2	4	2	3	4	2	3		3		3	3	6	1	1	6	7	7	1	6	7.7	4	4
18	3	5	4	7	1	2	1	2	2	1	2	2	2	1	2	2	1	2		3	3	3	2		2	2		3.3
17	2	4	5	4	5	4	3		3	4	4	4	4	4	4	4	4	4		5	5		5	5	6	6	5	6.6
17	3	3	2	2		2	1	2	2	1	2		2	1	2	2	1	2	2	4		4	2	3	1	2	3	1.1	1	1
19	2	5	5	6	6	2	1		2	1	1	3		1	3	1	3		2	3	4	2	3	3	4	2	4	3.3	2	1
18	2	5	5	5	5	2	3	3	1	2	1	4	3	3	3		4	4	4	5		6	5		4	6	4	5.5	4	3
20	1	1	2		4	2	1	3	2	3		1	1	1	4	1	3	2	2	5	6	5	5	1	1		2	2.2	1	2
18	3	4	7	6	7		3	3	4	3	4		4	4	3	3	4	4	4		6	6	5	6	5	5	5	5.5	5	4
17	2		5	4		3	3	3	4		3	3	4	4	4	4		4	4	5	5	6	5	5	6	5	4	4.4	4	5
18	1	2	1	1	1		1		2		2	2	4	4	4	4	4	4	4	6	7	6	6	7	5	6	5	5.5	1	1
18	1	4	5	1	1	2		3	2	1	2	3	4	4	1	1	4		4	5	4	4	5	4	4	5	4	4.4	4
18	3	1	3	1	2	1	2	3	1	1	1	3		1	2	1	3	2	2	4	2	4	2		1	2	3	1.1		1
20	1	6		7	6	2	2	2		3	2	3	2	3		2	4	2	3	4	4	5	1	5	4	5	5	3.3	4	3
20	2	6	5	6		2	1	2	2	1		2	1	1	4	2		2	1	3		2	3	3	4	2	4	3.3	2	1
18	1		4	5	6	4		3	3	4	3	4	4	4	4	4	4	4	4	6	6	6		6	6	6	1	2.2	5	4
20	2	3	3	2	1	2	2	3	2	1	1	3	2		1	3	2		2	4	4	3	4	4		5		3.3	3	3

## Sheet: Sheet2
C1 to C4 are items 1 to 4 of the Childhood Socioeconomic Status Scale.
F1 to F7 are items 1 to 7 of the Simplified Parenting Styles Questionnaire(Father's Version).
M1 to M7 are items 1 to 7 of the Simplified Parenting Styles Questionnaire(Mother's Version).
S1 to S9 are items 1 to 9 of the Index of Well-Being(IWB).
I1 to I2 are the two items of the Fertility Intention Scale.
